# Supplementary material for: Monovalent Copper Cation Doping Enables High-Performance CsPbIBr2-Based All-Inorganic Perovskite Solar Cells
Source: Nanomaterials (Basel). 2022 Dec 5;12(23):4317. doi: 10.3390/nano12234317 (PMC9736419; doi:10.3390/nano12234317)
Supplement: Supplementary file 1 [file nanomaterials-12-04317-s001.zip]

Archive with 1 entries (1 files):
- nanomaterials-2073565-supplementary.pdf
